# Supplementary material for: Characterization of a Hg2+-Selective Fluorescent Probe Based on Rhodamine B and Its Imaging in Living Cells
Source: Molecules. 2021 Jun 3;26(11):3385. doi: 10.3390/molecules26113385 (PMC8199853; doi:10.3390/molecules26113385)
Supplement: Supplementary file 1 [file molecules-26-03385-s001.zip]

Archive with 1 entries (1 files):
- molecules-1186992-supplementary.pdf
